# Supplementary material for: Comparing Sediment Bacterial Communities of Volcanic Lakes and Surrounding Rivers in Inner Mongolia Autonomous Region, Northeastern China
Source: Microorganisms. 2024 Jul 15;12(7):1435. doi: 10.3390/microorganisms12071435 (PMC11278812; doi:10.3390/microorganisms12071435)
Supplement: Supplementary file 1 [file microorganisms-12-01435-s001.zip]

Archive with 1 entries (1 files):
- microorganisms-3094358-supplementary.pdf
